# Supplementary material for: Oxidative Stress in Wild Boars Naturally and Experimentally Infected with Mycobacterium bovis
Source: PLoS One. 2016 Sep 28;11(9):e0163971. doi: 10.1371/journal.pone.0163971 (PMC5040450; doi:10.1371/journal.pone.0163971)
Supplement: S1 File — (XLSX) [file pone.0163971.s001.xlsx]

## Sheet: Gasso_pls_lab_OS
Ref	Weight	Age	Age_cat	Age_pls	Sex	Type	Tuber	Tuber_cat	Tuber_lesion	Tuber_lesion_cat	parasite_treatment	Tbars_suero	Gpox_suero	Catalasa_suero	Sod_suero	GR_suero	GR_suero_100	Sod_suero_10
J10_104	20.5	8.5	juvenil	0	1	Lab	1	positive	2	general	yes	3.59896	14.7188	19.3464	1.73632	0.235106	23.5106	17.3632
J10_106	20.8	8.5	juvenil	0	1	Lab	1	positive	2	general	yes	4.8456	13.0363	15.2521	0.562845	0.22771	22.771	5.62845
J10_108	22.3	8.5	juvenil	0	1	Lab	1	positive	2	general	yes	4.6168	12.4855	10.6946	1.23464	0.143396	14.3396	12.3464
J10_90	NA	8.5	juvenil	0	1	Lab	1	positive	2	general	yes	14.8941	23.8453	9.41852	2.50817	0.090889	9.08893	25.0817
J10_92	13.4	8.5	juvenil	0	1	Lab	1	positive	2	general	yes	16.823	17.003	12.8579	1.8253	0.071385	7.13847	18.253
J10_93	20.3	8.5	juvenil	0	1	Lab	1	positive	2	general	yes	13.2526	17.4032	15.9594	1.50439	0.0632	6.31998	15.0439
J10_97	33.66	8.5	juvenil	0	1	Lab	1	positive	2	general	yes	4.53475	13.8466	18.4874	2.86998	0.285633	28.5633	28.6998
J10_98	21.5	8.5	juvenil	0	1	Lab	1	positive	2	general	yes	4.03195	48.7399	21.1679	0.416267	0.20945	20.945	4.16267
J11_548	21.58	8.5	juvenil	0	1	Lab	1	positive	2	general	yes	6.64162	5.73296	13.4336	0.328108	0.09017	9.01704	3.28108
J11_549	22.75	8.5	juvenil	0	1	Lab	1	positive	2	general	yes	11.706	4.79119	11.8545	0.900814	0.086615	8.66149	9.00814
J11_550	30.97	8.5	juvenil	0	1	Lab	1	positive	2	general	yes	6.67914	2.70869	7.73949	0.42955	0.058501	5.85011	4.2955
J11_557	27.35	8.5	juvenil	0	1	Lab	1	positive	2	general	yes	9.57919	12.2872	7.63391	1.355	0.082604	8.26039	13.55
J11_537	24.63	8.5	juvenil	0	2	Lab	1	positive	2	general	yes	13.0213	6.00381	11.1834	0.330387	0.102795	10.2795	3.30387
J11_543	35.19	8.5	juvenil	0	2	Lab	1	positive	2	general	yes	4.37494	7.04349	11.0249	0.664119	0.061829	6.18289	6.64119
J11_547	38.76	8.5	juvenil	0	2	Lab	1	positive	2	general	yes	8.24656	3.45167	5.38085	0.466429	0.051966	5.19659	4.66429
J11_552	20.89	8.5	juvenil	0	2	Lab	1	positive	2	general	yes	5.49855	12.9346	9.98512	0.719509	0.104245	10.4245	7.19509
J08_155	60.2	18	yearling	1	2	Lab	1	positive	2	general	yes	6.56079	16.4838	6.90378	1.68063	0.072871	7.2871	16.8063
J10_29	42.5	18	yearling	1	2	Lab	1	positive	2	general	yes	7.04154	15.9055	9.63362	3.19184	0.066832	6.68317	31.9184
J11_529	39	18	yearling	1	2	Lab	1	positive	2	general	yes	16.3543	8.11529	27.8052	0.863128	0.077557	7.75567	8.63128
J11_531	36	18	yearling	1	2	Lab	1	positive	2	general	yes	14.2285	4.74935	27.4329	0.299713	0.078937	7.89371	2.99713
J10_101	21.4	8.5	juvenil	0	1	Lab	1	positive	1	local	yes	4.90282	8.17822	18.8526	1.37597	0.223057	22.3057	13.7597
J10_102	30.5	8.5	juvenil	0	1	Lab	1	positive	1	local	yes	4.20564	7.80026	13.0863	1.11565	0.154618	15.4618	11.1565
J10_103	26.8	8.5	juvenil	0	1	Lab	1	positive	1	local	yes	5.9056	11.9297	13.3847	1.77378	0.199498	19.9498	17.7378
J10_105	18.4	8.5	juvenil	0	1	Lab	1	positive	1	local	yes	3.57415	33.4874	30.2636	2.43565	0.387037	38.7037	24.3565
J10_107	21.3	8.5	juvenil	0	1	Lab	1	positive	1	local	yes	3.61777	24.6939	29.6655	1.31058	0.296666	29.6666	13.1058
J10_89	18.5	8.5	juvenil	0	1	Lab	1	positive	1	local	yes	11.6823	20.8672	9.77626	1.97116	0.083855	8.38553	19.7116
J10_96	26.4	8.5	juvenil	0	1	Lab	1	positive	1	local	yes	4.60902	8.93459	21.1336	2.22375	0.247774	24.7774	22.2375
J11_539	28.224	8.5	juvenil	0	1	Lab	1	positive	1	local	yes	8.73957	4.87787	9.85545	0.973737	0.082481	8.24805	9.73737
J11_541	29.91	8.5	juvenil	0	1	Lab	1	positive	1	local	yes	7.31976	7.21193	17.9936	0.464854	0.098686	9.86858	4.64854
J11_546	47.88	8.5	juvenil	0	1	Lab	1	positive	1	local	yes	10.4994	5.12634	12.2922	0.328766	0.086835	8.68354	3.28766
J11_555	25.65	8.5	juvenil	0	1	Lab	1	positive	1	local	yes	8.83727	38.2269	37.3074	4.0202	0.155927	15.5927	40.202
J10_32	42.5	18	yearling	1	1	Lab	1	positive	1	local	yes	6.47527	9.20593	15.2815	0.0832442	0.036012	3.60122	0.832442
J10_33	42.5	18	yearling	1	1	Lab	1	positive	1	local	yes	7.19909	13.2164	7.54354	1.79943	0.058122	5.81224	17.9943
J10_36	42.5	18	yearling	1	1	Lab	1	positive	1	local	yes	5.71693	20.7839	9.27256	1.35927	0.095807	9.58067	13.5927
J10_39	42.5	18	yearling	1	1	Lab	1	positive	1	local	yes	9.93651	46.2633	60.7523	12.0412	0.164025	16.4025	120.412
J11_533	58	18	yearling	1	1	Lab	1	positive	1	local	yes	5.95385	2.81584	14.6648	0.954116	0.096674	9.66741	9.54116
J11_534	42	18	yearling	1	1	Lab	1	positive	1	local	yes	7.1827	7.50739	18.2068	0.12698	0.078867	7.88667	1.2698
J11_538	42.976	18	yearling	1	1	Lab	1	positive	1	local	yes	6.5015	8.29265	15.5621	0.716417	0.096748	9.67479	7.16417
J11_542	25.44	8.5	juvenil	0	2	Lab	1	positive	1	local	yes	20.8405	3.7741	10.5687	0.780177	0.063094	6.30944	7.80177
J11_553	21.7	8.5	juvenil	0	2	Lab	1	positive	1	local	yes	7.28834	5.79163	14.2862	1.75766	0.119114	11.9114	17.5766
J11_554	32.9	8.5	juvenil	0	2	Lab	1	positive	1	local	yes	9.4109	24.1981	23.9237	1.49934	0.100167	10.0167	14.9934
J10_37	42.5	18	yearling	1	2	Lab	1	positive	1	local	yes	8.17739	22.6051	10.7413	1.14425	0.083986	8.39862	11.4425
J11_532	45	18	yearling	1	2	Lab	1	positive	1	local	yes	5.50711	5.16242	8.09985	0.247386	0.081059	8.10589	2.47386
J11_540	45.793	18	yearling	1	2	Lab	1	positive	1	local	yes	10.9942	11.2251	13.7594	0.503876	0.109333	10.9333	5.03876
J10_95	22	8.5	juvenil	0	1	Lab	0	negative	0	negative	yes	6.14766	14.1757	20.4188	2.47426	0.271789	27.1789	24.7426
J10_99	40	8.5	juvenil	0	1	Lab	0	negative	0	negative	yes	5.1138	9.38543	26.8818	2.55752	0.392739	39.2739	25.5752
J10_23	42.5	18	yearling	1	1	Lab	0	negative	0	negative	yes	12.7422	20.1041	25.8853	3.21485	0.075694	7.56943	32.1485
J10_25	42.5	18	yearling	1	1	Lab	0	negative	0	negative	yes	10.0921	21.2818	39.5202	2.85167	0.079392	7.93921	28.5167
J10_27	42.5	18	yearling	1	1	Lab	0	negative	0	negative	yes	5.93517	18.4729	13.7603	3.55707	0.082823	8.28228	35.5707
J10_28	42.5	18	yearling	1	1	Lab	0	negative	0	negative	yes	5.27447	17.9518	8.33641	3.41879	0.083734	8.37339	34.1879
J10_30	42.5	18	yearling	1	1	Lab	0	negative	0	negative	yes	22.8777	22.8845	9.7033	4.98136	0.122893	12.2893	49.8136
J10_34	42.5	18	yearling	1	1	Lab	0	negative	0	negative	yes	5.74165	19.284	6.3229	2.02349	0.09493	9.493	20.2349
J10_35	42.5	18	yearling	1	1	Lab	0	negative	0	negative	yes	7.81141	9.36472	5.45118	0.971721	0.039498	3.94983	9.71721
J10_38	42.5	18	yearling	1	1	Lab	0	negative	0	negative	yes	6.783	18.8911	19.2556	1.53813	0.082488	8.24876	15.3813
J10_40	42.5	18	yearling	1	1	Lab	0	negative	0	negative	yes	14.2427	14.7028	14.0533	3.15146	0.064403	6.44026	31.5146
J10_41	42.5	18	yearling	1	1	Lab	0	negative	0	negative	yes	13.6444	29.3088	28.5063	5.82001	0.102522	10.2522	58.2001
J08_156	42.5	18	yearling	1	2	Lab	0	negative	0	negative	yes	10.2663	18.5976	7.51217	2.45196	0.072925	7.29254	24.5196
J10_24	42.5	18	yearling	1	2	Lab	0	negative	0	negative	yes	7.2516	15.5414	18.0188	3.17863	0.066999	6.69992	31.7863
J10_26	42.5	18	yearling	1	2	Lab	0	negative	0	negative	yes	6.28155	17.567	8.82102	1.66787	0.072585	7.25855	16.6787
