# Supplementary material for: Oxidative Stress in Wild Boars Naturally and Experimentally Infected with Mycobacterium bovis
Source: PLoS One. 2016 Sep 28;11(9):e0163971. doi: 10.1371/journal.pone.0163971 (PMC5040450; doi:10.1371/journal.pone.0163971)
Supplement: S2 File — (XLSX) [file pone.0163971.s002.xlsx]

## Sheet: Full1
Ref	Age	Age_cat	year	month	day	season	weigth	sex	Population	Tuber	Tuber_cat	Tuber_lesion	Tuber_lesion_cat	parasite_treatment	Ascaris	Metastrongylus	total_GIN	Parasites	load_Parasites	Tbars_suero	Gpox_suero	GR_suero_100	GR_suero	Catalasa_suero	Sod_suero_10	Sod_suero
J03_112	18	yearling	2002	3	4	winter	50	Female	CR	0	negative	0	negative	yes	0	0	0	negative	0	NA	16.8208	8.5842	0.085842	13.5503	12.3077	1.23077
J03_337	18	yearling	2002	2	3	winter	NA	Female	CR	1	positive	2	general	no	0	0	0	negative	0	NA	14.21	5.09346	0.0509346	22.2149	47.1083	4.71083
J03_360	8.5	juvenil	2002	2	3	winter	NA	Male	CR	0	negative	0	negative	no	0	0	33	positive	33	NA	13.2622	NA	NA	NA	NA	NA
J03_363	18	yearling	2002	3	22	spring	69	Male	CR	0	negative	0	negative	no	0	2	0	positive	2	NA	12.2822	7.18274	0.0718274	10.9504	12.4278	1.24278
J03_364	8.5	juvenil	2002	3	25	spring	14	Male	CR	1	positive	1	local	no	0	11	45	positive	56	NA	6.99892	11.903	0.11903	15.3241	58.2721	5.82721
J03_365	8.5	juvenil	2002	3	25	spring	17	Male	CR	0	negative	0	negative	no	0	2	0	positive	2	NA	13.5302	8.15249	0.0815249	6.58557	6.77818	0.677818
J03_366	8.5	juvenil	2002	3	25	spring	17.5	Female	CR	1	positive	1	local	no	0	18	38	positive	56	NA	11.1162	6.87342	0.0687342	4.91954	26.6739	2.66739
J03_367	18	yearling	2002	3	25	spring	34	Male	CR	0	negative	0	negative	no	0	3	46	positive	49	NA	11.9165	10.3843	0.103843	12.1622	15.06	1.506
J03_368	18	yearling	2002	3	25	spring	61	Male	CR	0	negative	0	negative	no	0	0	1	positive	1	NA	16.1314	10.608	0.10608	7.69276	39.2853	3.92853
J03_370	18	yearling	2002	3	25	spring	38	Female	CR	1	positive	1	local	no	0	0	230	positive	230	9.97887	17.3447	9.34973	0.0934973	7.65293	13.0021	1.30021
J03_371	8.5	juvenil	2002	3	25	spring	23.5	Female	CR	0	negative	0	negative	no	0	0	48	positive	48	12.6245	12.3439	7.54302	0.0754302	16.9217	6.54807	0.654807
J03_566	18	yearling	2002	3	4	winter	35.5	Female	CR	0	negative	0	negative	yes	0	0	0	negative	0	14.4389	18.0055	9.62858	0.0962858	13.6729	9.24537	0.924537
J03_567	18	yearling	2002	3	4	winter	31	Male	CR	0	negative	0	negative	yes	0	0	250	positive	250	16.4263	23.8837	15.6683	0.156683	30.2341	46.2793	4.62793
J03_568	8.5	juvenil	2002	3	4	winter	21	Male	CR	0	negative	0	negative	yes	0	0	0	negative	0	12.5943	15	9.5704	0.095704	9.76205	35.2656	3.52656
J03_569	8.5	juvenil	2002	3	4	winter	27	Female	CR	1	positive	1	local	yes	0	0	0	negative	0	13.6254	16.4568	14.648	0.14648	17.4401	12.0891	1.20891
J03_570	8.5	juvenil	2002	2	7	winter	10.5	Male	CR	1	positive	1	local	no	0	2320	6	positive	2326	13.7493	14.5985	11.8521	0.118521	21.4682	16.6932	1.66932
J03_571	8.5	juvenil	2003	3	4	winter	11	Female	CR	1	positive	1	local	no	0	0	3	positive	3	15.5321	8.27361	6.25225	0.0625225	10.5134	9.90047	0.990047
J03_572	8.5	juvenil	2003	3	4	winter	14.5	Female	CR	0	negative	0	negative	no	1	4	294	positive	299	9.68463	19.4162	11.0721	0.110721	16.8331	68.6547	6.86547
J03_573	18	yearling	2002	3	4	winter	47	Female	CR	0	negative	0	negative	no	0	26	3	positive	29	11.8839	19.0425	12.4671	0.124671	39.9498	20.1933	2.01933
J03_574	18	yearling	2002	3	4	winter	38	Female	CR	1	positive	1	local	yes	0	0	50	positive	50	13.0724	16.0537	9.36703	0.0936703	14.6902	35.5958	3.55958
J03_575	8.5	juvenil	2002	3	4	winter	22.5	Male	CR	0	negative	0	negative	yes	0	0	0	negative	0	10.2132	7.1958	5.20989	0.0520989	17.991	21.9644	2.19644
J03_576	8.5	juvenil	2002	3	4	winter	30	Male	CR	0	negative	0	negative	yes	0	0	0	negative	0	13.7259	30.4227	20.1402	0.201402	55.4342	89.6472	8.96472
J03_577	8.5	juvenil	2002	3	4	winter	20	Male	CR	0	negative	0	negative	yes	0	0	0	negative	0	9.48664	19.0666	10.9024	0.109024	22.537	30.7043	3.07043
J03_578	18	yearling	2002	3	4	winter	40	Male	CR	0	negative	0	negative	yes	0	0	0	negative	0	14.9082	24.536	15.8421	0.158421	16.4666	48.7621	4.87621
J03_579	8.5	juvenil	2002	3	4	winter	26	Male	CR	0	negative	0	negative	yes	0	0	1	positive	1	12.0839	10.9569	11.3468	0.113468	17.9965	41.1111	4.11111
J03_580	18	yearling	2002	3	4	winter	38	Male	CR	0	negative	0	negative	no	2	25	0	positive	27	12.7997	23.6127	7.62964	0.0762964	24.2723	14.2052	1.42052
J03_581	8.5	juvenil	2002	3	4	winter	21.5	Male	CR	0	negative	0	negative	yes	0	0	2	positive	2	20.234	15.43	6.57145	0.0657145	78.1581	48.8205	4.88205
J03_582	8.5	juvenil	2002	3	4	winter	20.5	Female	CR	0	negative	0	negative	no	0	0	55	positive	55	19.0634	16.1881	6.74306	0.0674306	23.5568	65.8399	6.58399
J03_583	8.5	juvenil	2002	3	4	winter	27.5	Female	CR	0	negative	0	negative	no	1	0	0	positive	1	14.9073	13.944	11.4729	0.114729	36.9211	23.9154	2.39154
J03_584	18	yearling	2002	3	4	winter	52	Male	CR	0	negative	0	negative	yes	0	0	31	positive	31	16.5699	10.0787	5.26964	0.0526964	7.90752	30.4058	3.04058
J03_585	18	yearling	2002	3	4	winter	44	Male	CR	0	negative	0	negative	yes	0	0	144	positive	144	9.20938	4.16573	5.04469	0.0504469	5.71964	29.9337	2.99337
J03_586	18	yearling	2002	3	4	winter	41	Female	CR	0	negative	0	negative	yes	0	0	226	positive	226	12.1785	11.2258	5.60196	0.0560196	6.83978	23.9536	2.39536
J03_587	18	yearling	2002	3	4	winter	40	Female	CR	1	positive	2	general	yes	0	0	17	positive	17	10.9988	15.9666	6.07102	0.0607102	3.34411	27.537	2.7537
J03_655	8.5	juvenil	2002	3	25	spring	26	Male	CR	0	negative	0	negative	no	0	0	70	positive	70	10.7929	12.4019	5.35969	0.0535969	NA	10.0958	1.00958
J03_796	18	yearling	2002	1	26	winter	56	Male	CR	0	negative	0	negative	no	0	0	0	negative	0	12.076	NA	NA	NA	9.4559	1.55468	0.155468
J03_808	30	adult	2002	1	4	winter	85.5	Male	CR	1	positive	2	general	no	0	2	22	positive	24	5.71465	18.5725	8.39565	0.0839565	7.61611	9.8756	0.98756
J03_809	30	adult	2002	1	5	winter	86	Male	CR	1	positive	2	general	no	0	6	13	positive	19	10.4062	8.43292	4.48367	0.0448367	3.62109	23.1845	2.31845
R302	NA	NA	2009	9	12	summer	8	Female	T	0	negative	0	negative	no	5	137	3	positive	145	4.372	13.6444	9.8	0.098	58.413	27.62	2.762
R316	3	piglet	2009	10	17	autumn	11	Female	T	1	positive	1	local	no	0	3	0	positive	3	4.619	14.8941	20	0.2	43.111	35.21	3.521
R317	48	adult	2009	10	17	autumn	58	Male	T	0	negative	0	negative	no	1	1	13	positive	15	3.909	14.5658	35.1	0.351	48.837	56.52	5.652
R320	27.5	adult	2009	11	15	autumn	42	Female	T	0	negative	0	negative	no	0	1	48	positive	49	4.784	16.823	30.6	0.306	54.069	43.66	4.366
R321	78	adult	2009	11	15	autumn	53	Female	T	0	negative	0	negative	no	0	17	0	positive	17	4.692	13.2526	17.3	0.173	80.838	16.92	1.692
R322	17	yearling	2009	11	21	autumn	42	Male	T	0	negative	0	negative	no	0	16	5	positive	21	4.482	23.23	15	0.15	38.863	55.56	5.556
R326	31.5	adult	2009	11	28	autumn	81	Male	T	0	negative	0	negative	no	1	7	0	positive	8	4.082	4.53475	31.9	0.319	41.373	60.6	6.06
R327	13	yearling	2009	11	28	autumn	35	Male	T	0	negative	0	negative	no	1	6	106	positive	113	12.306	4.03195	NA	NA	71.837	56.02	5.602
R330	54	adult	2009	11	28	autumn	50	Female	T	0	negative	0	negative	no	0	225	397	positive	622	5.502	13.2809	48.9	0.489	44.309	35.56	3.556
R331	54	adult	2009	12	5	autumn	55	Female	T	0	negative	0	negative	no	3	2	13	positive	18	3.49	14.9349	13.1	0.131	38.039	35.48	3.548
R333	32	adult	2009	12	5	autumn	53	Female	T	0	negative	0	negative	no	0	11	0	positive	11	5.37	5.80998	NA	NA	47.394	NA	NA
R336	72	adult	2009	12	5	autumn	44	Female	T	0	negative	0	negative	no	1	27	10	positive	38	7.132	7.7098	NA	NA	43.228	NA	NA
R339	78	adult	2009	11	28	autumn	110	Male	T	0	negative	0	negative	no	0	2	2	positive	4	5.692	7.28834	29	0.29	89.376	73.35	7.335
R342	19	yearling	2010	1	17	winter	56	Male	T	0	negative	0	negative	no	3	145	153	positive	301	5.167	9.83175	15.3	0.153	49.214	40.46	4.046
R343	17	yearling	2010	1	17	winter	33	Male	T	0	negative	0	negative	no	1	950	6	positive	957	4.259	14.2285	33.5	0.335	41.077	NA	NA
R346	54	adult	2010	1	30	winter	50.46	Female	T	0	negative	0	negative	no	0	2	0	positive	2	4.152	5.95385	35.9	0.359	62.161	24.8	2.48
R347	8.5	juvenil	2010	1	30	winter	21.02	Male	T	0	negative	0	negative	no	2	23	68	positive	93	4.765	7.1827	19.3	0.193	64.2	29.8	2.98
R349	8.5	juvenil	2010	1	30	winter	24.1	Male	T	0	negative	0	negative	no	0	35	131	positive	166	2.822	13.0213	16.3	0.163	59.435	30.46	3.046
R350	27.5	adult	2010	1	30	winter	60.98	Female	T	0	negative	0	negative	no	1	7	19	positive	27	3.643	6.5015	56.7	0.567	51.752	37.43	3.743
R375	NA	NA	2010	3	27	spring	47.5	Female	T	1	positive	1	local	no	1	3	0	positive	4	2.961	8.73957	11.3	0.113	40.497	12.63	1.263
R272	2	piglet	2009	7	30	summer	4.7	Male	T	0	negative	0	negative	no	0	5	32	positive	37	4.214	3.57415	11	0.11	54.215	22.12	2.212
R274	15	yearling	2009	8	27	summer	32	Male	T	1	positive	1	local	no	0	34	6	positive	40	3.184	4.8456	16.3	0.163	54.775	31.16	3.116
R304	27.5	adult	2009	9	12	summer	45	Male	T	1	positive	1	local	no	0	5	59	positive	64	3.023	NA	34	0.34	45.007	31.3	3.13
R390	54	adult	2010	7	29	summer	37	Male	T	1	positive	1	local	no	9	3	15	positive	27	3.93	10.9942	14.6	0.146	50.956	21.48	2.148
